# Supplementary material for: Fermentation Extract of Naringenin Increases the Expression of Estrogenic Receptor β and Modulates Genes Related to the p53 Signalling Pathway, miR-200c and miR-141 in Human Colon Cancer Cells Exposed to BPA
Source: Molecules. 2022 Oct 5;27(19):6588. doi: 10.3390/molecules27196588 (PMC9572342; doi:10.3390/molecules27196588)
Supplement: Supplementary file 1 [file molecules-27-06588-s001.zip]

Archive with 1 entries (1 files):
- molecules-1915724-supplementary.pdf
